# Supplementary material for: Core Competencies of an Anti-racist Physician: Elective Course for Undergraduate Medical Students
Source: MedEdPORTAL. 2024 May 14;20:11395. doi: 10.15766/mep_2374-8265.11395 (PMC11219086; doi:10.15766/mep_2374-8265.11395)
Supplement: Supplementary file 1 — Disorienting Dilemmas.docxFacilitator Guidelines.docxPrework Module.docxOpening Slides.pptxFacilitator Slides.pptxClosing Remarks Slides.pptxExit Ticket.docxPre- and Postassessment.docx [file mep_2374-8265.11395-s001.zip]

Archive with 9 entries (9 files):
- _Educational Summary Report_11395.pdf
- A. Disorienting Dilemmas.docx
- B. Facilitator Guidelines.docx
- C. Prework Module.docx
- D. Opening Slides.pptx
- E. Facilitator Slides.pptx
- F. Closing Remarks Slides.pptx
- G. Exit Ticket.docx
- H. Pre- and Postassessment.docx
